# Supplementary material for: Regionalization of Habitat Suitability of Masson’s Pine based on geographic information system and Fuzzy Matter-Element Model
Source: Sci Rep. 2016 Oct 3;6:34716. doi: 10.1038/srep34716 (PMC5046140; doi:10.1038/srep34716)
Supplement: Supplementary Dataset 1 [file srep34716-s2.xls]

## Sheet: Table S1
Table S1 Origins and contents of 280 samples from Pinus massoniana Lamb.
Sites No.	Sample No.	Longitude	Altitude	Samlpe localtion	Shikimic acid (mg/g)	Procyanidins (mg/g)	Flavonoids (mg/g)	Lignans (mg/g)
1	1	104.6448°	32.0018°	Bajiao Village, Guixi Township, Beichuan County, Mianyang City, Sichuan Province	0.433241	1.25894	0.003458	0.521669
	2				0.439196	1.23926	0.0033922	0.522262
2	3	105.1762°	32.2087°	Yanmen Township, Jiangyou County-level City, Mianyang City, Sichuan Province	0.40519	0.919598	0.00237532	0.596104
	4				0.407024	0.930816	0.00257661	0.594876
3	5	105.0029°	31.8997°	Xiaoxi dam Township,Jiangyou County-level City, Mianyang City, Sichuan Province	0.50029	1.06838	0.00285348	0.555293
	6				0.51168	1.06334	0.0030998	0.588912
4	7	104.3775°	31.5499°	Red Village, Xiushui Township, Anxian County, Mianyang City, Sichuan Province	0.503443	1.16522	0.00307112	0.62768
	8				0.499054	1.16971	0.00293539	0.622391
5	9	104.5879°	31.5578°	Baiyang Village, Flowers Gai Township, Anxian County, Mianyang City, Sichuan Province	0.518639	1.09193	0.00292441	0.713187
	10				0.511457	1.08572	0.00310964	0.677046
6	11	104.4667°	31.5732°	The bodhi Village, HuangTu Township, Anxian County, Mianyang City, Sichuan Province	0.472629	1.01768	0.0032398	0.671868
	12				0.47428	1.07561	0.00321497	0.680926
7	13	103.3513°	30.2185°	Maohe Village, Maohe Township, Famous mountains Area, Yaan City, Sichuan Province	0.417655	0.911214	0.00412878	0.607281
	14				0.423437	0.938279	0.00375593	0.60107
8	15	103.3526°	30.1941°	Xuyuan Village, Lianjiang Township, Famous mountains Area, Yaan City, Sichuan Province	0.475991	0.846614	0.003964	0.629797
	16				0.477501	0.837312	0.00395503	0.628115
9	17	105.3832°	32.6357°	Dam on border Communities, Slab bridge Village, MuYu Township, Qingchuan County, Guangyuan City, Sichuan Province	0.426511	0.973876	0.00349953	0.862432
	18				0.431952	1.01541	0.00331793	0.870432
10	19	105.4658°	32.6742°	Sandui Village, Shazhou Township, Qingchuan County, Guangyuan City, Sichuan Province	0.530208	1.23849	0.00234614	0.689125
	20				0.532445	1.22165	0.00247557	0.677593
11	21	105.2317°	32.3827°	Liangsheng Village, Cold water Township, Qingchuan County, Guangyuan City, Sichuan Province	0.54268	0.882027	0.00221955	0.642147
	22				0.53933	0.877732	0.00234444	0.65129
12	23	105.947°	32.6694°	Longmen Village, xuanhe Township, Chaotian District, guangyuan City, Sichuan Province	0.435466	1.14381	0.00348536	0.640293
	24				0.437354	1.20867	0.00338296	0.651513
13	25	105.806°	32.6024°	Wuba Village, Yangmu Township, Chaotian District, Guangyuan City, Sichuan Province	0.487196	1.18138	0.00300291	0.644705
	26				0.505114	1.16404	0.00291172	0.642837
14	27	105.8698°	32.6588°	Jindui Village, Chaotian Township, Chaotian District, Guangyuan City, Sichuan Province	0.385954	1.7004	0.00271984	0.702277
	28				0.3884	1.55817	0.00294256	0.700965
15	29	105.9673°	32.0368°	Dangyang Village, Wencun Township, Zhaohua District, Guangyuan City, Sichuan Province	0.46537	1.4898	0.00260923	0.632168
	30				0.476593	1.54442	0.00257098	0.64735
16	31	105.9534°	32.3227°	Osmanthus Village, Yuanba Township, Zhaohua District, Guangyuan City, Sichuan Province	0.486892	1.37619	0.00297902	0.744329
	32				0.496281	1.3913	0.00366025	0.743132
17	33	105.9641°	32.1426°	Gengxn Village, Wangjia Township, Zhaohua District, Guangyuan City, Sichuan Province	0.630538	1.12364	0.00307148	0.671528
	34				0.62883	1.14563	0.0033145	0.669321
18	35	105.0947°	29.0812°	Tsing Shan Village, WanShou Township, FuShun County, Zigong City, Sichuan Province	0.463703	0.539993	0.00273029	0.492223
	36				0.46072	0.591473	0.00255591	0.490969
19	37	104.8139°	29.0649°	Chuanzhu Village, Liqiao Township, FuShun County, Zigong City, Sichuan Province	0.491396	0.794693	0.00311866	0.586272
	38				0.503094	0.752769	0.00301824	0.59679
20	39	105.1529°	29.1046°	Seven Group, moxiang Village, Tongshi Township, FuShun County, Zigong City, Sichuan Province	0.515152	1.09672	0.00251195	0.470383
	40				0.519381	1.09344	0.0026148	0.460787
21	41	104.3462°	29.1028°	zhouchang Village, guanyin Township, Yibin County, Yibin City, Sichuan Province	0.408423	1.54788	0.0033088	0.646934
	42				0.400529	1.52408	0.00348237	0.658456
22	43	104.2933°	29.0191°	Jiangan Village, Nixi Township, Yibin County, Yibin City, Sichuan Province	0.451282	1.23874	0.00264879	0.607486
	44				0.446108	1.23249	0.00257294	0.608901
23	45	104.3818°	28.4164°	Shahe Village, shuanglong Township, Yibin County, Yibin City, Sichuan Province	0.445823	1.23899	0.00525966	0.508741
	46				0.441369	1.27955	0.00565928	0.505087
24	47	104.5608°	28.5962°	Baixiang Village, Laifu Township, High County, Mianyang City, Sichuan Province	0.441933	1.25239	0.00267262	0.626433
	48				0.433775	1.21431	0.00262308	0.60654
25	49	104.4967°	28.3921°	Shuidong Village, Qingfu Township, High County, Mianyang City, Sichuan Province	0.405161	1.59314	0.00382617	0.708887
	50				0.401951	1.54544	0.00420069	0.704266
26	51	104.6669°	28.6225°	Cotton Village, Yuejiang Township, High County, Mianyang City, Sichuan Province	0.410088	0.47242	0.00266814	0.496825
	52				0.419265	0.445246	0.00214457	0.484768
27	53	106.0818°	31.4379°	Deyang Village, Hongshan Township, Langzhong County, Nanchong City, Sichuan Province	0.50434	1.13741	0.00241681	0.714021
	54				0.486255	1.18499	0.00255676	0.706396
28	55	105.9686°	31.6462°	Jingu Village, Stone Township, Langzhong County, Nanchong City, Sichuan Province	0.505212	1.62659	0.00265849	0.620486
	56				0.498236	1.6715	0.00285344	0.612182
29	57	106.9853°	31.9761°	Xiejiawan Street, Zitong temple Township, Bazhou District, Bazhong City, Sichuan Province	0.440834	1.52239	0.00330088	0.633724
	58				0.449522	1.59374	0.00331308	0.640703
30	59	106.8671°	31.986°	Shizizhai Village, Shiling Township, Bazhou District, Bazhong City, Sichuan Province	0.589628	1.50871	0.00268215	0.638188
	60				0.576959	1.5023	0.00252353	0.63574
31	61	106.7959°	31.6129°	Longbao Village, Dingshan Township, Bazhou District, Bazhong City, Sichuan Province	0.50741	0.828915	0.00281205	0.516026
	62				0.509303	0.825802	0.00318713	0.518635
32	63	106.787°	32.2183°	Tianshengqiao Village, Shahe Township, Nanjiang County, Bazhong City, Sichuan Province	0.287249	0.691702	0.00280052	0.571287
	64				0.285748	0.633999	0.00283485	0.570816
33	65	106.8405°	32.3956°	Peak Village, Liuba Township, Nanjiang County, Bazhong City, Sichuan Province	0.447693	0.98633	0.00194671	0.420502
	66				0.431409	0.982221	0.00191322	0.408307
34	67	106.8943°	32.4179°	Lujiaoya Village, Ganchang Township, Nanjiang County, Bazhong City, Sichuan Province	0.470692	1.1065	0.00251609	0.580445
	68				0.481882	1.11145	0.00241357	0.570323
35	69	107.6576°	31.0699°	Daqiaoer Village, Dafeng Township, Daxian County, Dazhou City, Sichuan Province	0.428729	1.32945	0.00385514	0.553257
	70				0.42856	1.33009	0.00367629	0.550463
36	71	107.6364°	31.0853°	Victory Village, Pavilion Township, Daxian County, Dazhou City, Sichuan Province	0.508993	1.82799	0.00356896	0.661857
	72				0.514114	1.80065	0.00357844	0.661966
37	73	107.5666°	30.8634°	Yinzi Village, Nanyue Township, Daxian County, Dazhou City, Sichuan Province	0.478049	1.21272	0.00316247	0.561101
	74				0.48506	1.25151	0.00347708	0.560162
38	75	108.1718°	31.9607°	Sumac ping Village, Baisha Township, Wanyuan County-level City, Dazhou City, Sichuan Province	0.451391	1.24043	0.0020895	0.478655
	76				0.449276	1.23184	0.00237892	0.467188
39	77	108.0757°	32.0459°	Lijiagou Village, Chaya Township, Wanyuan County-level City, Dazhou City, Sichuan Province	0.492995	1.78087	0.00341918	0.646651
	78				0.491694	1.73359	0.00327827	0.648071
40	79	108.0019°	31.9461°	Fangjialiang Village, Qinghua Township, Wanyuan County-level City, Dazhou City, Sichuan Province	0.512647	0.239471	0.00252547	0.439378
	80				0.506475	0.230539	0.00307455	0.437962
41	81	107.1882°	29.1321°	SanQuan Village, SanQuan Township, Nanchuan District, Chongqing Municipality	0.446601	1.75034	0.00337567	0.933587
	82				0.44783	1.79213	0.0034822	0.944923
42	83	107.2202°	29.2185°	Nanzhu mountain forest park, Nanchuan District, Chongqing Municipality	0.464548	1.59045	0.0024909	0.446086
	84				0.463237	1.7225	0.0024624	0.437935
43	85	106.9558°	29.2632°	Yuwu Village, Daguan Township, Beichuan County, Nanchuan District, Chongqing Municipality	0.489584	1.17081	0.00236677	0.576613
	86				0.48441	1.09529	0.00244795	0.564435
44	87	108.7205°	28.8602°	East LiuKou Village, Peach Garden Township, Qiuyang County, Chongqing Municipality	0.626279	1.16928	0.00281551	1.15999
	88				0.636404	1.22314	0.00329484	1.15169
45	89	108.4952°	28.8179°	Taibai Village, Tianguan Township, Qiuyang County, Chongqing Municipality	0.54082	0.986404	0.00262088	0.569269
	90				0.557376	0.977558	0.00268033	0.564803
46	91	108.9538°	28.7905°	Meizhu Village, LongTan Township, Qiuyang County, Chongqing Municipality	0.554578	1.56786	0.00394813	0.728713
	92				0.535441	1.59438	0.00389853	0.718079
47	93	110.0931°	31.2091°	Mule ping Village, Mule ping Township, Wushan County, Chongqing Municipality	0.604282	1.05068	0.00312006	0.863894
	94				0.59174	1.05515	0.0026617	0.878066
48	95	110.0026°	30.9721°	Hejia Village, Baolong Township, Wushan County, Chongqing Municipality	0.498188	1.04865	0.00435828	1.14785
	96				0.48855	1.16424	0.00458017	1.1411
49	97	109.8662°	30.9822°	Yangba Village, Guandu Township, Wushan County, Chongqing Municipality	0.544098	1.46	0.00408479	0.860046
	98				0.53973	1.37654	0.00401027	0.864177
50	99	109.866°	30.9821°	Yangba Village, Guandu Township, Wushan County, Chongqing Municipality	0.751784	1.1864	0.00401495	0.718242
	100				0.726194	1.165	0.00400721	0.729741
51	101	109.7882°	30.9145°	Longtai Village, Guandu Township, Wushan County, Chongqing Municipality	0.530812	1.92683	0.00512353	1.06434
	102				0.551805	1.93514	0.00498392	1.08428
52	103	106.6485°	26.1746°	Moguang Village, Peaceful Township, Huishui County, Buyi and Miao Autonomous Prefecture of QianNan, Guizhou Province	0.578878	0.487199	0.00191806	0.642908
	104				0.580886	0.542842	0.001851	0.626547
53	105	106.908°	26.1639°	BaiLi Village, Gangdu Township, Huishui County, Buyi and Miao Autonomous Prefecture of QianNan, Guizhou Province	0.540674	0.840741	0.00273882	0.539364
	106				0.54533	0.897885	0.0026654	0.546244
54	107	107.6019°	26.1768°	Horse Village, Daping Township, Dujun City, Buyi and Miao Autonomous Prefecture of QianNan, Guizhou Province	0.570854	0.960947	0.00195417	0.620525
	108				0.570784	0.955905	0.00201324	0.61698
55	109	107.6019°	26.1768°	Horse Village, Daping Township, Duyun City, Buyi and Miao Autonomous Prefecture of QianNan, Guizhou Province	0.532795	1.55553	0.00264944	0.569896
	110				0.527872	1.46668	0.00272995	0.574167
56	111	107.3768°	26.0517°	Flat forest farm, Flat forest Township, Duyun City, Buyi and Miao Autonomous Prefecture of QianNan, Guizhou Province	0.478091	1.65627	0.00201848	0.58275
	112				0.471209	1.61187	0.0018685	0.595449
57	113	108.5125°	25.9509°	Happy Village, Ancient Township, Rongjiang City, Qiandongnan Miao and Dong Autonomous Prefecture, Guizhou Province	0.492195	1.04653	0.00274275	0.578805
	114				0.493895	1.02889	0.00246859	0.577181
58	115	108.1775°	25.8506°	Gaojiu Village, Huashuizu Township, Rongjiang City, Qiandongnan Miao and Dong Autonomous Prefecture, Guizhou Province	0.37901	1.37787	0.00312532	0.769688
	116				0.384036	1.42419	0.00336984	0.785497
59	117	107.8961°	26.9182°	Wotian Village, Xinzhou Township, Huangping City, Qiandongnan Miao and Dong Autonomous Prefecture, Guizhou Province	0.507068	1.03124	0.0043658	1.18396
	118				0.517267	1.03523	0.0041664	1.18277
60	119	107.7584°	26.9537°	Pingxiba Village, Jiuzhou Township, Huangping City, Qiandongnan Miao and Dong Autonomous Prefecture, Guizhou Province	0.511951	1.14321	0.00297775	0.580522
	120				0.509962	1.10151	0.00273613	0.583999
61	121	108.0627°	26.858°	Pond Village, Gulong Township, Huangping City, Qiandongnan Miao and Dong Autonomous Prefecture, Guizhou Province	0.510343	1.34026	0.0023752	0.481394
	122				0.5133	1.40999	0.00262504	0.481778
62	123	111.9064°	27.1932°	Feng tree Village,Fire factory ping Township, Shaodong County, Shaoyang City, Hunan Province	0.517466	1.07355	0.00273581	0.866267
	124				0.518194	1.11784	0.00254867	0.86301
63	125	112.0279°	27.0414°	Stone Village, Front of fort Township, Shaodong County, Shaoyang City, Hunan Province	0.502213	1.5068	0.00211951	1.20316
	126				0.496043	1.49091	0.00226615	1.19708
64	127	110.147°	26.3379°	Shangpai Village, Changan camp Township, Chengbu County, Shaoyang City, Hunan Province	0.46059	0.748598	0.00187452	0.741913
	128				0.462177	0.742077	0.00197129	0.743354
65	129	110.3873°	26.5273°	Datang Village, Maoping Township, Chengbu County, Shaoyang City, Hunan Province	0.477675	1.04021	0.00313692	0.689057
	130				0.474826	0.982778	0.00346418	0.700351
66	131	110.3873°	26.5273°	Datang Village, Maoping Township, Chengbu County, Shaoyang City, Hunan Province	0.465908	0.455015	0.0018298	0.655835
	132				0.465334	0.48327	0.00165828	0.650717
67	133	113.4976°	29.3114°	Dongchong Village, Zhanqiao Township, Linxiang City, Hunan Province	0.390443	0.48235	0.00288519	0.494101
	134				0.391602	0.484622	0.00254332	0.499415
68	135	113.5578°	29.5071°	Luoxing Village, Lousi Township, Linxiang City, Hunan Province	0.443006	1.05988	0.00298434	0.787043
	136				0.446507	1.06012	0.00280395	0.79466
69	137	113.8067°	28.8529°	Taoxia Village, Hongqiao Township, Pingjiang County, Yueyang City, Hunan Province	0.398233	1.15165	0.00250106	0.480955
	138				0.405746	1.14505	0.00254686	0.486827
70	139	113.4762°	28.6954°	Small pond Village, Wengjiang Township, Pingjiang County, Yueyang City, Hunan Province	0.448869	1.13777	0.00256512	0.550656
	140				0.455681	1.19149	0.00253609	0.544569
71	141	109.8378°	25.6557°	Shuanglang Village, Sanmen Township, Longsheng County, Guilin City, Guangxi Province	0.428341	0.475462	0.00456235	0.859062
	142				0.414172	0.476413	0.00457168	0.852304
72	143	110.0451°	25.8544°	Liwucun Village, Sishui Township, Longsheng County, Guilin City, Guangxi Province	0.613632	0.594541	0.00259286	0.588667
	144				0.61359	0.60165	0.00266239	0.588608
73	145	111.0907°	24.7665°	Anchong Village, Sanjiang Township, Gongcheng County, Guilin City, Guangxi Province	0.466164	1.1383	0.00242356	0.711704
	146				0.478662	1.16738	0.00261608	0.721055
74	147	110.818°	25.0188°	Sue vicious Village, Jiahui Township, Gongcheng County, Guilin City, Guangxi Province	0.43229	1.28615	0.00382783	0.605173
	148				0.433476	1.28435	0.00261994	0.605551
75	149	108.0007°	23.1721°	Gong dongshanwei Township, Wuming County, Nanning City, Guangxi Province	0.44756	1.07559	0.00452153	0.705945
	150				0.429797	1.06538	0.00466204	0.712533
76	151	107.835°	23.4718°	Yongchuan forest farm, Yongchuan Township, Mashan County, Nanning City, Guangxi Province	0.405797	0.42726	0.00188591	0.359554
	152				0.413148	0.399195	0.00174891	0.366847
77	153	108.1192°	23.6723°	Songjiang Village, Jolly Township, Mashan County, Nanning City, Guangxi Province	0.475906	1.38483	0.00310875	0.529487
	154				0.461789	1.35037	0.00315465	0.523546
78	155	108.3788°	22.9705°	Dongsheng parvial field, Peak forest farm, Xingning County, Nanning City, Guangxi Province	0.387015	0.649004	0.0016149	0.46271
	156				0.39177	0.64448	0.00179576	0.463733
79	157	108.6792°	23.0618°	Jiutang Village, Kunlun Township, Xingning County, Nanning City, Guangxi Province	0.482061	1.53626	0.00246937	0.449504
	158				0.462964	1.50077	0.00247412	0.450546
80	159	119.5897°	30.2802°	Fanlong Village, Taihuyuan Township, Linan County, Hangzhou City, Zhejiang Province	0.432883	1.17271	0.00205372	0.505735
	160				0.433759	1.18664	0.00223251	0.50513
81	161	119.4197°	30.1823°	Mingfeng Village, Yuqian Township, Linan County, Hangzhou City, Zhejiang Province	0.465133	0.91781	0.00183879	0.509533
	162				0.46673	0.880823	0.00193872	0.512657
82	163	118.9432°	29.681°	Shanhou Village, Jinfeng Township, Chunan County, Hangzhou City, Zhejiang Province	0.562579	1.36439	0.00383023	0.745379
	164				0.572231	1.32755	0.00416184	0.75391
83	165	119.0017°	29.7031°	The eastern han dynasty Village, Left mouth Township, chunan County, Hangzhou City, Zhejiang Province	0.496416	1.63541	0.00375242	0.900006
	166				0.492892	1.62703	0.0042743	0.894666
84	167	119.0539°	29.5186°	LaoShanDao, Chunan County, Hangzhou City, Zhejiang Province	0.468445	1.18238	0.00359503	0.812233
	168				0.468854	1.17606	0.00485779	0.804035
85	169	119.1645°	27.7215°	Chegeng Village, Baishanzhu Township, Qingyuan County, Lishui City, Zhejiang Province	0.465583	0.952951	0.00215844	0.991761
	170				0.465896	0.911128	0.00213115	0.993822
86	171	119.1742°	27.6081°	Yanxia Village, Wudabao Township, Qingyuan County, Lishui City, Zhejiang Province	0.382355	1.07051	0.00355621	0.732732
	172				0.388376	1.07723	0.00354619	0.735832
87	173	119.6058°	28.3689°	Xiangxi Village, Xiangxi Township, Songyang County, Lishui City, Zhejiang Province	0.315635	1.5841	0.00539573	0.948189
	174				0.316428	1.59294	0.00541163	0.956882
88	175	119.2974°	28.5116°	Dalinggeng Village, Xinxing Township, Songyang County, Lishui City, Zhejiang Province	0.413031	1.02482	0.00337854	0.85878
	176				0.415306	1.01958	0.00343679	0.853311
89	177	118.2983°	29.6567°	Linxi Village, Donglinxi Township, TunXi District, Huangshan City, Anhwei Province	0.405056	1.01214	0.00250573	0.748186
	178				0.408298	1.02927	0.00280198	0.75345
90	179	118.2619°	29.7047°	Jianzhong Village, Liyang Township, TunXi District, Huangshan City, Anhwei Province	0.43938	0.837427	0.00315306	0.525825
	180				0.440975	0.839102	0.0030717	0.52572
91	181	118.1364°	30.3279°	Majia Village, Gantang Township, Huangshan District, Huangshan City, Anhwei Province	0.476134	0.737509	0.00423974	0.977943
	182				0.469364	0.746165	0.0043203	0.978334
92	183	117.9359°	30.2279°	Shuxi Village, Taoyuan Township, Huangshan District, Huangshan City, Anhwei Province	0.453259	0.704788	0	0.58867
	184				0.436168	0.721017	0.00247106	0.598132
93	185	118.081°	32.2109°	Huangli Village, Shi Pei Township, Quangjiao County, Chuzhou City, Anhwei Province	0.499043	1.0827	0.00267734	0.732547
	186				0.518141	1.09266	0.00277718	0.737301
94	187	118.0437°	32.1113°	Gangyang Village, The horse factory Township, Quangjiao County, Chuzhou City, Anhwei Province	0.517744	1.17395	0.00245778	0.571994
	188				0.503285	1.17629	0.0023529	0.56795
95	189	118.3654°	32.5603°	Revive the forest farm, Shunshan Township, Laian County, Chuzhou City, Anhwei Province	0.531599	0.718084	0.00281618	0.647267
	190				0.521937	0.705154	0.00281887	0.659835
96	191	118.5174°	32.5636°	Goutan Village, Zhangshan Township, Laian County, Chuzhou City, Anhwei Province	0.571603	0.825994	0.00256867	1.40455
	192				0.565701	0.825664	0.00278377	1.39741
97	193	110.969°	22.3584°	Bajiao Village, Guixi Township, Beichuan County, Mianyang City, Guangdong Province	0.45857	1.21027	0.00369707	0.430636
	194				0.471254	1.25075	0.00365663	0.436901
98	195	110.952°	22.3502°	Forestry institute, DongZhen Sub-District Office, Xinyi County-level City, Maoming City, Guangdong Province	0.305161	0.525912	0.00240341	0.558633
	196				0.307854	0.578755	0.00255336	0.554536
99	197	111.3805°	22.3528°	Yellow sand Village, Heshui Township, Maoming City, Guangdong Province	0.468372	1.69863	0.0039148	0.967421
	198				0.473894	1.71015	0.00400105	0.970437
100	199	111.0295°	22.0093°	Soil domain Village, Changpo Township, Kochow County, Maoming City, Guangdong Province	0.389261	1.21804	0.0011491	0.481146
	200				0.388756	1.26779	0.00134356	0.480455
101	201	111.1819°	22.1469°	Guding Village, Guding Township, Kochow County, Maoming City, Guangdong Province	0.461715	1.09712	0.00259125	0.627214
	202				0.461359	1.11082	0.00286436	0.628811
102	203	113.1637°	24.7292°	Tangpen Village, Dongping Township, Ruyuan County, Shaoguan City, Guangdong Province	0.304696	1.28677	0.00255385	0.592629
	204				0.305102	1.31234	0.00258669	0.586772
103	205	113.3704°	24.8429°	Miaobei Village, One and six Township, Ruyuan County, Shaoguan City, Guangdong Province	0.404433	1.05565	0.00146219	0.33917
	206				0.397498	1.05072	0.00152973	0.33158
104	207	113.9556°	24.0127°	Changyin Village, Shatian Township, Xinfeng County, Shaoguan City, Guangdong Province	0.408576	1.19314	0.00343596	0.676108
	208				0.412073	1.1929	0.00354446	0.669996
105	209	114.5132°	24.1684°	Zhaixia Village, The Town Of Matou Township, Xinfeng County, Shaoguan City, Guangdong Province	0.414248	1.1372	0.00277718	0.459736
	210				0.416044	1.17484	0.00284893	0.45562
106	211	113.9076°	32.1508°	Chen Wan Village, Dong Guhe Township, Shihe District, Xinyang City, He'nan Province	0.469143	0.797101	0.0033856	0.659126
	212				0.464648	0.718853	0.00339208	0.647787
107	213	114.0033°	32.0853°	Huangwan Village, Ten three mile bridge Township, Shihe District, Xinyang City, He'nan Province	0.451297	0.724974	0.00341489	0.580227
	214				0.457521	0.748491	0.00339256	0.579295
108	215	115.6403°	31.9075°	Hanzhuang Village, Duanji Township, Gushi County, Xinyang City, He'nan Province	0.479409	0.759485	0.00283691	0.730787
	216				0.470915	0.746951	0.00288199	0.734651
109	217	115.7411°	31.8592°	Taiping Village, Wumiao Township, Gushi County, Xinyang City, He'nan Province	0.441525	1.27861	0.00207948	0.518451
	218				0.438319	1.24988	0.00208149	0.512597
110	219	113.269°	32.4283°	Gongzhuang Village, Huaiyuan Township, Tongbai County, Nanyang City, He'nan Province	0.424099	0.457653	0.00223838	0.383271
	220				0.418806	0.462674	0.0022706	0.38195
111	221	113.6755°	32.4922°	Maoji forest farm, Maoji Township, Tongbai County, Nanyang City, He'nan Province	0.405239	1.13319	0.00212459	0.56554
	222				0.392024	1.09704	0.00223536	0.561603
112	223	113.3515°	32.3868°	Miles east Village, Chengjiao Township, Tongbai County, Nanyang City, He'nan Province	0.407354	1.14452	0.00358862	0.63115
	224				0.405404	1.15188	0.00348597	0.633551
113	225	111.1255°	33.4565°	Garden guan Village, Xiping Township, Xixia County, Nanyang City, He'nan Province	0.330707	0.406835	0.00215175	0.419131
	226				0.329255	0.419247	0.00221055	0.41681
114	227	111.1617°	33.447°	Yuntai Village, Chongyang Township, Xixia County, Nanyang City, He'nan Province	0.380826	0.895704	0.00380944	0.631929
	228				0.382707	0.890023	0.00377539	0.632055
115	229	117.5342°	25.2141°	Hanmei Village, Luzhi Township, Zhangping County-level City, Longyan City, Fujian Province	0.342616	0.941133	0.00280895	0.442964
	230				0.33258	0.900007	0.00275661	0.444615
116	231	117.4585°	24.9686°	The May Day forest farm, Guidong Village, Guantian Township, Zhangping County-level City, Longyan City, Fujian Province	0.28944	0.476911	0.00248628	0.592035
	232				0.298482	0.449697	0.00240499	0.586601
117	233	117.3615°	25.6014°	Dongyang Village, Shuangyang Township, Zhangping County-level City, Longyan City, Fujian Province	0.384965	0.978524	0.00197278	0.804176
	234				0.379178	0.945235	0.00198831	0.800156
118	235	116.5161°	24.9453°	Fengkang Village, Lu feng she zu Township, Shanghang County, Longyan City, Fujian Province	0.351159	1.26112	0.00274299	0.726032
	236				0.348251	1.25614	0.00274377	0.723541
119	237	116.6068°	25.1514°	Baisha forest farm, Baisha Township, Shanghang County, Longyan City, Fujian Province	0.449635	1.23441	0.00246419	0.736978
	238				0.456011	1.22426	0.00239892	0.729916
120	239	118.5376°	26.9293°	Xiayang Village, Yushan Township, Jianou County-level City, Nanpin City, Fujian Province	0.353217	1.6154	0.00157623	0.465938
	240				0.358535	1.61455	0.00141242	0.465848
121	241	118.7386°	27.1723°	Taoyuan Village,Shuiyuan Township, Jianou County-level City, Nanpin City, Fujian Province	0.169444	1.55935	0.00176261	0.350534
	242				0.172456	1.55897	0.0018125	0.343822
122	243	117.6955°	27.0683°	WeiMin forest farm, WeiMin Village,WeiMin Township, Shaowu County-level City, Nanpin City, Fujian Province	0.402845	1.05537	0.00191069	0.497899
	244				0.412848	1.05266	0.00184338	0.503017
123	245	117.6955°	27.0683°	WeiMin forest farm, WeiMin Village,WeiMin Township, Shaowu County-level City, Nanpin City, Fujian Province	0.375102	1.03963	0.00202768	0.543803
	246				0.387063	1.04487	0.0020446	0.548767
124	247	117.3533°	27.3014°	Yanshan Village, Yanshan Township, Shaowu County-level City, Nanpin City, Fujian Province	0.523247	1.1087	0.00289743	0.759361
	248				0.52613	1.06291	0.00291119	0.75316
125	249	111.0611°	30.859°	Zhu Guwan Village, Letianxi Township, Yiling District, Yichang City, Hubei Province	0.480338	0.843424	0.00256094	0.498993
	250				0.477378	0.879702	0.00259676	0.506596
126	251	111.4322°	30.9053°	Liu Guchong Village, Fenxiang Township, Yiling District, Yichang City, Hubei Province	0.456663	0.707289	0.00289186	0.616671
	252				0.458618	0.687775	0.00288322	0.624922
127	253	110.9718°	31.193°	Nanduihe Village, Shuiyue templeTownship, Xingshan County, Yichang City, Hubei Province	0.400757	0.905549	0.00279969	0.501501
	254				0.406412	0.944628	0.00279761	0.504189
128	255	110.7995°	31.32°	Shuimoxi Village, Huangliang Township, Xingshan County, Yichang City, Hubei Province	0.450481	1.36487	0.0025081	0.907589
	256				0.450696	1.40394	0.00248017	0.906477
129	257	114.5681°	31.0774°	Atealeaf an Village, Mier temple Township, Hongan County, Huanggan City, Hubei Province	0.441995	0.778399	0.00236708	0.540551
	258				0.445412	0.795279	0.00246546	0.542019
130	259	114.6502°	31.4513°	GuFeng ridge Village, QiLiPing Township, Hongan County, Huanggan City, Hubei Province	0.504726	0.97775	0.00331945	1.07675
	260				0.499483	0.983144	0.00340471	1.08047
131	261	115.3435°	30.8678°	Dongcheng fan Village, Pinghu Township, Luotian County, Huanggan City, Hubei Province	0.435392	1.60203	0.00188427	0.615477
	262				0.436596	1.5391	0.00187482	0.612855
132	263	115.288°	30.8305°	Longhe Village, Three mile fan Township, Luotian County, Huanggan City, Hubei Province	0.475157	1.17828	0.0024784	0.780002
	264				0.478652	1.17201	0.00267546	0.781673
133	265	116.0657°	29.6711°	Chiang's shop, Qijia Township, Lushan District, Jiujiang City, Jiangxi Province	0.463417	0.972066	0.00291157	0.594091
	266				0.468584	0.950456	0.00291222	0.585609
134	267	115.9339°	29.5801°	Saiyang Village, Saiyang Township, Lushan District, Jiujiang City, Jiangxi Province	0.453181	0.778645	0.00297685	0.562269
	268				0.452259	0.74928	0.00300809	0.568003
135	269	115.033°	29.4834°	Plantain Village, Full mouth Township, Wuning County, Jiujiang City, Jiangxi Province	0.478169	1.27126	0.0029394	0.905576
	270				0.476788	1.32209	0.00296023	0.903813
136	271	114.9945°	29.0986°	Fengyuan Village, Luoxi Township, Wuning County, Jiujiang City, Jiangxi Province	0.412316	1.18359	0.00295075	0.89345
	272				0.418195	1.1973	0.00296082	0.899343
137	273	116.1702°	27.9733°	Tangnan Village, Gaoping Township, Linchuan District, Fuzhou City, Jiangxi Province	0.439846	0.954465	0.00333092	0.751633
	274				0.445355	0.963978	0.00329823	0.752768
138	275	116.2402°	27.9771°	Security Village, Wenquan Township, Linchuan District, Fuzhou City, Jiangxi Province	0.499321	1.32453	0.00332233	0.730635
	276				0.494472	1.30503	0.00345242	0.731058
139	277	116.3068°	26.6734°	Xiaping Village, Xujiang Township, Guangchang County, Fuzhou City, Jiangxi Province	0.401032	1.83266	0.0035504	0.857917
	278				0.403922	1.84667	0.00349129	0.860233
140	279	116.3407°	26.7063°	Huixin Village, Chishui Township,Guangchang County, Fuzhou City, Jiangxi Province	0.362304	1.47241	0.0044361	1.00876
	280				0.368636	1.4774	0.00442345	1.00199
